# Supplementary material for: Re-tear after arthroscopic rotator cuff repair can be predicted using deep learning algorithm
Source: Front Artif Intell. 2024 Feb 29;7:1331853. doi: 10.3389/frai.2024.1331853 (PMC10938848; doi:10.3389/frai.2024.1331853)
Supplement: Supplementary file 1 [file Data_Sheet_1.xlsx]

## Sheet: Sheet1
方法	结果
神经网络	Average Accuracy: 50.49% (+/- 0.81%) Average Precision: 0.30 Average Recall: 0.50 Average F1-score: 0.34
adaboost	=> Average test accuracy in 10-fold CV: 0.62105 => Average test precision , recall and f1 in 10-fold CV: 0.63513 , 0.584211 and 0.60095
贝叶斯	=> Average test accuracy in 10-fold CV: 0.57368 => Average test precision , recall and f1 in 10-fold CV: 0.57271 , 0.594737 and 0.58188
KNN	=> Average test accuracy in 10-fold CV: 0.63684 => Average test precision , recall and f1 in 10-fold CV: 0.63411 , 0.663158 and 0.64431
SVM	=> Average test accuracy in 10-fold CV: 0.57368 => Average test precision , recall and f1 in 10-fold CV: 0.59234 , 0.500000 and 0.53893
逻辑回归	=> Average test accuracy in 10-fold CV: 0.55789 => Average test precision , recall and f1 in 10-fold CV: 0.55663 , 0.557895 and 0.55486
随机森林	=> Average test accuracy in 10-fold CV: 0.59211 => Average test precision , recall and f1 in 10-fold CV: 0.59816 , 0.557895 and 0.57660
决策树	=> Average test accuracy in 10-fold CV: 0.54737 => Average test precision , recall and f1 in 10-fold CV: 0.55857 , 0.521053 and 0.53408
